# Supplementary material for: CircRNF220, not its linear cognate gene RNF220, regulates cell growth and is associated with relapse in pediatric acute myeloid leukemia
Source: Mol Cancer. 2021 Oct 26;20:139. doi: 10.1186/s12943-021-01395-7 (PMC8549339; doi:10.1186/s12943-021-01395-7)
Supplement: Supplementary file 5 — Additional file 5: Supplementary Table S1. Detailed characteristics of pediatric patients with AML (n=149). [file 12943_2021_1395_MOESM5_ESM.xlsx]

## Sheet: Sheet1
Supplementary Table S1 Detailed characteristics of pediatric patients with AML （n=149）
Case No.	Age (Y)	Gender	FAB	Gene mutation	Karyotype	sample type	Sample collection time point
26	1	M	M4	-	Normal karyotype	BM，PB	P
49	13	M	M3	-	N/A	BM	P
54	2	M	M2	-	N/A	BM	P
66	8	M	M2	ASXL1 mutation	Normal karyotype	BM	P
120	4	F	M2	N/A	N/A	BM	NR
151	15	M	M2	N/A	N/A	BM	CR
156	3	F	M7	ASXL1 mutation	46,XX t(9;11)(p22;q23)	BM，PB	P
192	2	M	M5	N/A	46,XY t(9;11)(p22;q23)	BM	CR
193	10	M	M3	N/A	N/A	BM	CR
270	10	M	M2	-	Complex karyotype	BM	CR
277	8	F	M4	N/A	46, XX, inv(16)(p13.1q22)	BM	CR
286	8	M	M3	N/A	N/A	BM	CR
290	17	F	M4	N/A	N/A	BM	CR
295	4	M	M5	N/A	N/A	BM	CR
329	15	M	M3	N/A	N/A	BM	CR
341	9	M	M3	N/A	N/A	BM	CR
355	4	M	M2	N/A	N/A	BM	CR
362	6	F	M5	-	46,XX t(10;11)(p22;q23)	BM	CR
380	3	F	M7	C-KIT mutation，CEBPA mutation	46, XX, t(4;21)(q21;p11)	BM	CR
542	2	M	M5	-	46,XY, t(10;11)(p12;q23)	BM	P
544	12	M	M2	-	Normal karyotype	BM，PB	P
672	2	M	M3	N/A	N/A	BM	CR
678	10	M	M3	-	46,XY, t(15;17)(q22;q21)	BM	P, NR
727	7	M	M2	N/A	Complex karyotype	BM	CR
740	8	M	M2	N/A	N/A	BM	CR
814	14	F	M2	N/A	N/A	BM	NR
822	10	F	M4	N/A	N/A	BM	CR
860	2	F	M5	-	Normal karyotype	BM	P, NR
861	13	F	M5	-	Normal karyotype	BM	NR
891	13	F	M5	-	Normal karyotype	BM	P, NR, CR
892	6	F	M2	-	46,XX, t(8;21)(q22;q22)	BM	P
913	4	M	M2	N/A	N/A	BM	CR
937	3	M	M5	-	46,XY, inv(16)(p13.1;q22)	BM	P, NR
960	10	M	M3	-	46,XY, t(15;17)(q22;q21)	BM	CR
960	7	F	M5	-	46，XX,del(11)	BM	CR
975	7	F	M5	-	46,XX, t(6;11)(q27;q23)	BM	P, CR
13A	6	F	M5	CEBPA mutation	Normal karyotype	BM	P
859a	8	M	M2	-	Normal karyotype	BM	P, NR, RE
A113	1	M	M5	-	N/A	BM	P
A128	7	M	M2	-	N/A	BM	P
A149	1	M	M4	-	46,XY, t(10;11)(p12;q23)	BM	P
A195	1	M	M4	-	N/A	BM	P
A216	7	M	M1	-	Complex karyotype	BM	P
A239	9	F	M3	-	N/A	BM，PB	P
A250	12	M	M2	-	46,XY, t(8;21)(q22;q22)	BM	P
A26	5	F	M2	FLT3-ITD+	Complex karyotype	BM，PB	P
A261	9	F	M5	-	Normal karyotype	BM	P
A281	6	F	M5	-	Complex karyotype	BM	P
A303	3	M	M5	N/A	N/A	BM	CR
A304	7	M	M3	FLT-TKD+	46,XY, t(15;17)(q22;q21)	BM	P
A314	3	M	M2	-	Complex karyotype	BM	P
A335	7	F	M4	FLT3-ITD+	Complex karyotype	BM	P, CR
A443	12	M	M3	-	Complex karyotype	BM，PB	P
A486	1	F	M5	-	N/A	BM，PB	P
A49	1	M	M5	-	46, XY, t(2;7)(p13;p22)	BM	P, CR
A544	2	F	M2	NRAS mutation	Normal karyotype	BM	P, CR
A559	3	M	M4	FLT3-ITD+	Complex karyotype	BM	P, CR
A568	7	F	M5	N/A	N/A	BM	CR
A59	3	F	M4	-	N/A	BM	P
A607	13	M	M4	FLT3-ITD+	Normal karyotype	BM	P
A619	6	F	M2	-	N/A	BM	P
A665	2	M	M5	N/A	Complex karyotype	BM	CR
A67	10	M	M3	N/A	N/A	BM	CR
A684	1	M	M1	-	N/A	BM，PB	P
A750	8	F	M5	FLT3-ITD+	46, XX, t(6;11)(q27;q23)	BM	P, CR
A765	2	F	M7	-	Normal karyotype	BM	P, CR
A797	2	M	M1	-	Normal karyotype	BM，PB	P
A811	1	F	M7	-	Complex karyotype	BM，PB	P
A828	10	M	M2	CEBPA mutation	Complex karyotype	BM	NR, CR
A86	9	M	M7	-	N/A	BM	P
A862	2	M	M2	-	46,XY, t(5;11)(q35;p15.5)	BM	P
A863	1	F	M4	-	N/A	BM	P
A87	1	F	M4	TECTA mutation	46, XX, t(9;11)(p22;q23)	BM	P
A896	8	F	M3	-	N/A	BM，PB	P
A943	6	M	M4	-	N/A	BM	P
B7	6	M	M2	-	N/A	BM	P
E10	10	M	M2	C-KITmutation，CEBPA mutation	Normal karyotype	BM	P, CR
E128	12	F	M2	CEBPA mutation	N/A	PB	P
E142	3	M	M2	-	N/A	BM，PB	P
E269	9	F	M3	-	Complex karyotype	BM	P
E270	6	M	M7	-	N/A	BM	P
E325	6	M	M2	C-KIT mutation	Complex karyotype	BM，PB	P
E347	7	M	M2	FLT3-ITD+; WT1mutation; CEBPA mutation	Normal karyotype	BM	P
E377	1	F	M2	N/A.	46, XX, t(2;11)(q31,p13)	BM	CR
E378	5	F	M2	-	Normal karyotype	BM，PB	P
E462	10	M	M3	WT1 mutation；KRAS mutation	46,XY, t(15;17)(q22;q21)	BM	P
E500	12	M	M2	C-KIT mutation	46,XX, t(8;21)(q22;q22)	BM，PB	P, NR, RE
E561	1	F	M4	-	Normal karyotype	BM	P
E697	14	M	M3	-	46,XY, t(15;17)(q22;q21)	BM	P,CR
E709	2	M	M2	-	Complex karyotype	BM	CR
E710	13	M	M2	-	N/A	PB	P
E738	8	F	M5	IDH2 mutation	Complex karyotype	BM，PB	P, RE
E829	7	M	M4	KRAS mutation	46,XY, t(6;11)(q27;q23)	BM	P
E85	7	M	M2	-	Complex karyotype	BM	P
E889	14	F	M2	-	N/A	BM	NR, CR
E919	9	F	M1	-	N/A	BM	NR, CR
E932	3	M	M4	FLT3-ITD+	Normal karyotype	BM	CR
E934	2	F	M7	-	Normal karyotype	BM	CR
E948	12	M	M1	CEBPA mutation	Complex karyotype	BM	CR
K17	3	M	M2	CEBPA mutation；KRAS mutation	Normal karyotype	BM	P
K233	7	M	M2	-	Normal karyotype	BM	P
K263	10	F	M3	FLT3-ITD+	46,XX, t(15;17)(q22;q21)	BM，PB	P
K31	7	M	M6	WT1 mutation	Normal karyotype	BM，PB	P, NR, RE
K326	10	F	M5	-	46,XX, t(9;11)(p22;q23)	BM	P, RE
K385	14	F	ML	N/A	Normal karyotype	BM	CR
K396	2	F	M7	MYC mutation	45, XX,-7	BM	NR
K416	10	F	M3	ARTD1A mutation	47, XX, +21	BM	P
K42	7	M	M2	FLT3-ITD+，WT1 mutation	Normal karyotype	BM	CR
K440	6	F	M2	-	N/A	BM	P
K450	4	F	M4	-	N/A	BM	P
K454	7	M	AML	-	N/A	BM	P
K489	1	M	M7	-	Normal karyotype	BM，PB	P
K523	3	M	M2	C-KIT mutation	Complex karyotype	BM	P
K540	1	F	M5	-	Normal karyotype	BM	P
K628	6	M	AML	-	N/A	BM	P
K633	13	M	M4	-	N/A	BM	P
L1	15	F	M3	N/A	N/A	BM	CR
L117	5	F	M5	-	48, XY, +8,+19	BM	CR
L134	2	M	M7	-	Normal karyotype	BM	CR
L152	8	F	M1	-	N/A	BM	P
L166	13	M	M3	N/A	N/A	BM	CR
L190	12	F	M5	-	N/A	BM	P
L207	5	F	M2	-	N/A	BM	P, CR
L255	4	M	M2	N/A	N/A	BM	CR
L270	11	M	M4	N/A	47, XY,+8	BM	CR
L278	12	M	M2	N/A	45, X,-Y, t(8;21)(q22;q22)	BM	CR
L342	5	M	M7	N/A	N/A	BM	CR
L374	14	M	M5	N/A	N/A	BM	NR, CR
L377	10	M	M3	N/A	N/A	BM	CR
L45	1	M	M5	-	N/A	BM	P
L48	2	M	M5	-	Normal karyotype	BM	P
L49	1	F	M7	N/A	N/A	BM	NR
L5	10	M	M3	N/A	N/A	BM	CR
L51	11	M	M5	FTL3-IDT+	N/A	BM	NR, CR
L524	9	M	M2	C-KIT mutation	46,XY, t(8;21)(q22;q22)	BM	P
L537	8	M	M3	-	Normal karyotype	BM	CR
L542	8	M	M2	-	46, XY, t(9;22)(q34;q11.2)	BM	P, CR
L633	1	F	M5	-	N/A	BM	P
L657	5	M	M5	N/A	N/A	BM	CR
L679	5	M	M4	-	N/A	BM	P
L701	11	M	M5	N/A	N/A	BM	CR
L721	8	M	M5	N/A	N/A	BM	CR
L814	8	M	M3	-	N/A	BM	P
L823	5	M	M5	N/A	N/A	BM	CR
L873	3	M	M2	TP53 mutation	N/A	BM	P, CR
L965	16	F	M4	N/A	N/A	BM	CR
L98	11	F	M3	N/A	N/A	BM	CR
L980	3	M	M2	N/A	N/A	BM	NR, CR
L990	1	M	M7	-	Complex karyotype	BM	CR
Y,year; M, male; F, female; FAB, French-American-British classification; BM,bone marrow; PB, peripheral blood; P, primary; RE, relapse; NR, non-remission; CR,complete remission.-, negetive; N/A, not applicable.
