# Supplementary material for: CircRNF220, not its linear cognate gene RNF220, regulates cell growth and is associated with relapse in pediatric acute myeloid leukemia
Source: Mol Cancer. 2021 Oct 26;20:139. doi: 10.1186/s12943-021-01395-7 (PMC8549339; doi:10.1186/s12943-021-01395-7)
Supplement: Supplementary file 6 — Additional file 6: Supplementary Table S2. Detailed characteristics of pediatric patients with newly diagnosed Hematologic Disorders except for AML (n=147). [file 12943_2021_1395_MOESM6_ESM.xlsx]

## Sheet: Sheet1
Supplementary Table S2 Detailed characteristics of pediatric patients with newly diagnosed Hematologic Disorders except for AML （n=147）
Case No.	Age(Y)	Gender	Diagnose	WBC(109)	Platelets(109)	Hemoglobin(g/L)
11	4	M	ALL	18.1	22	80
12	2	M	ALL	6.5	74	51
13	3	M	ALL	4.1	186	47
14	4	M	ALL	2.2	30	50
15	4	F	ALL	35.8	70	67
16	2	M	ALL	3.4	146	67
18	10	M	ALL	14.5	295	119
19	1	F	ALL	8.9	172	68
20	1	F	ALL	131.7	42	68
24	3	M	ALL	92	16	70
25	4	M	ALL	7	184	105
29	8	F	ALL	5.4	325	89
30	3	M	ALL	92.6	16	70
32	3	M	ALL	13.6	73	85
33	12	M	ALL	6.8	100	96
34	6	M	ALL	16.3	82	77
35	9	F	ALL	697.1	103	58
42	3	M	ALL	5.7	28	47
47	1	F	ALL	16.8	23	106
57	2	M	ALL	4.4	410	130
58	2	F	ALL	2	374	93
400	1	M	ALL	10.7	15	62
442	6	M	ALL	15.5	76	40
447	5	M	ALL	9.5	27	74
463	3	M	ALL	9.8	330	79
512	2	M	ALL	25.3	326	76
618	8	M	ALL	8.6	184	122
627	6	M	ALL	4.6	304	107
636	2	F	ALL	2.3	85	99
651	5	M	ALL	1.6	77	101
701	5	M	ALL	21.3	17	72
778	1	M	ALL	3.8	47	85
842	8	M	ALL	3.4	1025	88
931	13	M	ALL	82.3	75	119
966	4	M	ALL	5.2	55	50
998	3	M	ALL	14.5	77	83
A192	7	M	ALL	6.1	10	80
A192	7	M	ALL	11.1	24	97
A251	1	F	ALL	97.7	48	76
A272	1	F	ALL	3.8	55	71
A315	6	F	ALL	17.9	30	68
A334	3	M	ALL	18.8	39	98
A351	7	M	ALL	317.9	48	114
A376	2	M	ALL	6.2	23	64
A419	3	F	ALL	8.1	343	100
A451	3	M	ALL	60.5	22	90
A5	9	M	ALL	54.8	43	42
A502	3	F	ALL	10.2	27	78
A543	5	F	ALL	6	277	98
A556	3	F	ALL	38	19	51
A723	3	M	ALL	3.4	38	87
A731	4	M	ALL	5	56	106
A774	7	M	ALL	3.5	58	66
A797	7	M	ALL	3.6	102	76
A810	2	M	ALL	3.6	237	53
A871	5	M	ALL	5.1	27	66
A877	5	F	ALL	8.2	171	75
A879	3	M	ALL	2.1	246	82
A88	2	M	ALL	11	374	84
A970	6	M	ALL	N/A	N/A	N/A
A986	5	F	ALL	6.2	26	81
B1	10	M	ALL	6.8	318	73
B8	6	F	ALL	12.2	88	102
E1	6	F	ALL	23.1	47	96
E135	3	F	ALL	5	433	121
E150	7	M	ALL	7.7	28	72
E152	13	M	ALL	22	87	143
E17	10	M	ALL	14.4	83	84
E181	2	M	ALL	5.6	86	86
E225	5	F	ALL	2.08	13	77
E248	3	F	ALL	3.9	126	127
E265	2	M	ALL	3	95	69
E292	3	M	ALL	1.2	171	74
E312	2	F	ALL	2.9	305	73
E46	9	M	ALL	7.2	49	78
E66	8	F	ALL	17	18	64
L121	6	M	ALL	5.7	313	130
L170	10	M	ALL	2.7	212	139
L419	2	F	ALL	2.1	88	67
L664	7	F	ALL	94.3	236	117
L729	11	F	ALL	30.6	99	72
L778	2	M	ALL	5.6	40	83
L889	7	M	ALL	21.4	61	71
L991	5	F	ALL	4.2	129	92
L998	3	F	ALL	11.5	16	82
L999	4	F	ALL	6.2	190	115
E699	1	M	anemia	20.3	25	21
L358	1	M	anemia	69.1	180	86
L810	1	M	anemia	39.4	446	107
L946	12	M	anemia	9.4	1903	111
A787	7	F	CML	111,1	629	71
E402	12	M	CML	3.2	125	113
L219	2	F	CML	9.3	234	121
A963	3	M	CML	50.4	644	125
A116	1	F	ITP	4.1	85	100
A126	1	M	ITP	7.6	45	143
A157	2	F	ITP	9.3	52	106
A184	7	M	ITP	4.6	62	137
A191	4	M	ITP	9.2	43	129
A197	3	M	ITP	4.8	93	125
A250	1	M	ITP	10.2	22	124
A342	3	F	ITP	5.9	24	130
A367	8	M	ITP	7.6	93	138
A375	10	F	ITP	5.9	24	130
A381	2	F	ITP	12.5	59	106
A382	6	M	ITP	18.8	25	139
A388	2	F	ITP	9.5	26	124
A399	5	M	ITP	12.4	67	140
A431	4	F	ITP	20	36	142
A448	6	M	ITP	6.4	171	133
A456	2	M	ITP	6.2	12	130
A463	1	M	ITP	10	41	130
A79	12	F	ITP	7.1	7	130
A82	1	F	ITP	4	33	115
L811	9	F	ITP	8.6	70	117
L870	6	M	ITP	12.6	24	134
L887	3	M	ITP	9.6	21	129
L895	5	M	ITP	10.3	25	4.75
L901	2	M	ITP	8.2	55	131
L939	7	M	ITP	7.7	34	132
L953	4	M	ITP	15.5	3	137
L986	4	F	ITP	10.1	34	135
E67	2	M	JMML	N/A	N/A	N/A
K307	2	M	JMML	34.1	40	75
K364	5	M	JMML	32.8	81	94
K40	3	F	JMML	12.1	374	109
L47	9	M	JMML	25.6	95	65
502	5	M	lymphoma	16.8	4.04	91
A592	1	M	lymphoma	5.1	85	90
L805	6	F	lymphoma	4.7	72	70
L807	10	M	lymphoma	N/A	N/A	N/A
A269	8	M	MDS	6	338	98
A460	8	F	MDS	25.2	66	78
A549	4	M	MDS	22.5	23	66
E48	2	M	MDS	3.6	16	56
L766	8	F	MDS	29.4	393	78
L816	2	M	MDS	10.9	20	97
A101	3	M	thrombocytopenia	11.8	64	128
A124	12	M	thrombocytopenia	2.1	206	101
A143	1	F	thrombocytopenia	10	43	128
A162	3	F	thrombocytopenia	9.7	24	127
A182	1	M	thrombocytopenia	24.9	55	119
A193	5	M	thrombocytopenia	4.7	38	137
A330	2	M	thrombocytopenia	11.6	20	126
L759	5	F	thrombocytopenia	28	7	125
L874	10	F	thrombocytopenia	5.9	35	147
L884	12	M	thrombocytopenia	3.7	68	101
Y, year; M, male; F, female; ALL, acute lymphocytic leukemia ; CML, chronic myeloid leukemia; ITP, idiopathic thrombocytopenic purpura; JMML, juvenile myelomonocytic leukemia;MDS, myelodysplastic syndrome; WBC,white blood cell count; N/A, not applicable.
